# Supplementary material for: The effect of all-cause hospitalization on cognitive decline in older adults: a longitudinal study using databases of the National Health Insurance Service and the memory clinics of a self-run hospital
Source: BMC Geriatr. 2023 Feb 1;23:61. doi: 10.1186/s12877-022-03701-4 (PMC9890792; doi:10.1186/s12877-022-03701-4)
Supplement: Supplementary file 2 — Additional file 2. SAS codes for the statistical analyses (mixed models) are provided (SAS® software; https://www.sas.com/). [file 12877_2022_3701_MOESM2_ESM.sas]

/***For description of column names of raw data (INST, t20, & t30), please refer to https://nhiss.nhis.or.kr/bd/ay/bdaya001iv.do*/

LIBNAME RAW  "/raw_data_folder/";
LIBNAME APOE "/mid_processed_data_folder/";
LIBNAME KIM  "/result_folder/";

%MACRO INNER_JOIN (TABLEA, TABLEB, RESULTTABLE,joinkey);
PROC SQL;
CREATE TABLE &RESULTTABLE. AS 
SELECT
A.*
FROM &TABLEA. as A
inner join &TABLEB. as B
on A.&joinkey.=B.&joinkey.
;QUIT; %MEND;

/********1.deleium start********/
/*ANTIPYCHOTICS(HALOPERIDOL, RISPERIDONE, QUETIAPINE, ARIPIPRAZOLE, OLANZAPINE)*/
data raw.YAK_ANTIPYCHOTICS;set YAK_ANTIPYCHOTICS;run;

/*KIM.APOE_COMMENT5_YAK; Patient list data file*/
/*make data for admission or outpatient*/
PROC SQL;
CREATE TABLE T20_INOUT AS SELECT
*,
CASE WHEN FORM_CD IN ("02", "10") THEN "admission" 
		 WHEN FORM_CD IN ("03", "08", "11", "15") THEN "outpatient" 
		 WHEN FORM_CD IN ("20", "21") THEN "outpatient" 
		 ELSE "" END AS IN_OUT
FROM RAW.T20
ORDER BY INDI_DSCM_NO, MDCARE_STRT_DT
;QUIT;

/*Make a table of antipsychotics from T30*/
PROC SQL;
CREATE TABLE T30_HIGH_YAK AS SELECT
*, 1 AS HYPER
FROM RAW.T30 
WHERE MCARE_DIV_CD_ADJ IN (SELECT MCARE_DIV_CD_ADJ FROM RAW.YAK_ANTIPYCHOTICS)
ORDER BY CMN_KEY
;QUIT;

/*Number of priscription*/
PROC SQL;
CREATE TABLE T30_HIGH_YAK_DSTN AS SELECT
CMN_KEY, SUM(HYPER) AS SUM_HYPER
FROM T30_HIGH_YAK
GROUP BY CMN_KEY
ORDER BY CMN_KEY
;QUIT;

/*Merge antipsychotics with admission_or_not */
PROC SQL;
CREATE TABLE KIM.T20_INOUT_HYPER_YN AS SELECT
T1.*,
CASE WHEN T2.SUM_HYPER > 0 THEN 1 ELSE 0 END AS HYPER_YAK_YN
FROM T20_INOUT AS T1 LEFT JOIN T30_HIGH_YAK_DSTN AS T2 ON T1.CMN_KEY = T2.CMN_KEY
ORDER BY T1.INDI_DSCM_NO, T1.MDCARE_STRT_DT
;QUIT;

/*Antipsychotics of inpatient or outpatient*/
DATA outpatient_TMP; set KIM.T20_INOUT_HYPER_YN; if IN_OUT="outpatient" and HYPER_YAK_YN=1;RUN;
DATA inpatient_TMP; set KIM.T20_INOUT_HYPER_YN; if IN_OUT="admission" and HYPER_YAK_YN=1;RUN;
DATA inpatient_all_TMP; set KIM.T20_INOUT_HYPER_YN; if IN_OUT="admission";RUN;

%MACRO DUP(raw,new);
PROC SORT DATA=&raw; BY INDI_DSCM_NO DESCENDING MDCARE_STRT_DT; RUN;
DATA &new; set &raw; LENGTH DUP $1.; by INDI_DSCM_NO;
	IF INDI_DSCM_NO^=' ' AND FIRST.INDI_DSCM_NO=1 AND LAST.INDI_DSCM_NO=1 THEN DUP=' ';
	ELSE IF INDI_DSCM_NO^=' ' AND FIRST.INDI_DSCM_NO=1 AND LAST.INDI_DSCM_NO=0 THEN DUP='D';
	ELSE IF INDI_DSCM_NO^=' ' AND FIRST.INDI_DSCM_NO=0 AND LAST.INDI_DSCM_NO=0 THEN DUP='F';
	ELSE IF INDI_DSCM_NO^=' ' AND FIRST.INDI_DSCM_NO=0 AND LAST.INDI_DSCM_NO=1 THEN DUP='G';
RUN;
%MEND;

%DUP(outpatient_TMP, outpatient_TMP2);

data outpatient; set outpatient_TMP2; if DUP="" or DUP="G"; RUN; /*the first antipsychotics day of outpatient clinic*/

%MACRO DUP(raw,new);
PROC SORT DATA=&raw; BY INDI_DSCM_NO DESCENDING MDCARE_STRT_DT; RUN;
DATA &new; set &raw; LENGTH DUP $1.; by INDI_DSCM_NO;
	IF INDI_DSCM_NO^=' ' AND FIRST.INDI_DSCM_NO=1 AND LAST.INDI_DSCM_NO=1 THEN DUP=' ';
	ELSE IF INDI_DSCM_NO^=' ' AND FIRST.INDI_DSCM_NO=1 AND LAST.INDI_DSCM_NO=0 THEN DUP='D';
	ELSE IF INDI_DSCM_NO^=' ' AND FIRST.INDI_DSCM_NO=0 AND LAST.INDI_DSCM_NO=0 THEN DUP='F';
	ELSE IF INDI_DSCM_NO^=' ' AND FIRST.INDI_DSCM_NO=0 AND LAST.INDI_DSCM_NO=1 THEN DUP='G';
RUN;
%MEND;

%DUP(inpatient_TMP, inpatient_TMP2);

data inpatient; set inpatient_TMP2; if DUP="" or DUP="G"; RUN; /*the first antipsychotics day of admission*/

/*Last admission*/
%MACRO DUP(raw,new);
PROC SORT DATA=&raw; BY INDI_DSCM_NO DESCENDING MDCARE_STRT_DT; RUN;
DATA &new; set &raw; LENGTH DUP $1.; by INDI_DSCM_NO;
	IF INDI_DSCM_NO^=' ' AND FIRST.INDI_DSCM_NO=1 AND LAST.INDI_DSCM_NO=1 THEN DUP=' ';
	ELSE IF INDI_DSCM_NO^=' ' AND FIRST.INDI_DSCM_NO=1 AND LAST.INDI_DSCM_NO=0 THEN DUP='D';
	ELSE IF INDI_DSCM_NO^=' ' AND FIRST.INDI_DSCM_NO=0 AND LAST.INDI_DSCM_NO=0 THEN DUP='F';
	ELSE IF INDI_DSCM_NO^=' ' AND FIRST.INDI_DSCM_NO=0 AND LAST.INDI_DSCM_NO=1 THEN DUP='G';
RUN;
%MEND;

%DUP(inpatient_all_TMP, inpatient_all_TMP2);

data inpatient_all; set inpatient_all_TMP2; if DUP="" or DUP="D"; RUN; /*the last day of admission*/
data inpatient_first_all; set inpatient_all_TMP2; if DUP="" or DUP="G"; RUN; /*the first day of admission*/

PROC SQL;
CREATE TABLE TMP3 AS SELECT
T1.INDI_DSCM_NO,T1.MDCARE_STRT_DT as inpatient_DT,
T2.MDCARE_STRT_DT as outpatient_DT,
INPUT(T1.MDCARE_STRT_DT, YYMMDD8.) AS inpatient_DT_NUM,
INPUT(T2.MDCARE_STRT_DT, YYMMDD8.) AS outpatient_DT_NUM
FROM inpatient AS T1 
LEFT JOIN outpatient AS T2
ON T1.INDI_DSCM_NO = T2.INDI_DSCM_NO
;QUIT;

data TMP4; set TMP3; NUM_diff=inpatient_DT_NUM - outpatient_DT_NUM;run;

/*for excluding patients who took antipsychotics before admission*/
data TMP5; set TMP4; if NUM_diff<=0 or NUM_diff=".";run;

/*merge demographics (kim.apoe_comment5_yak_clin) and date of delirium (TMP5)*/
PROC SQL;
CREATE TABLE apoe_comment5_delirium_tmp AS SELECT
T1.*,T2.inpatient_DT as inpatient_DT_delirium,
INPUT(T2.inpatient_DT, YYMMDD8.) AS inpatient_DT_delirium_NUM
FROM kim.apoe_comment5_yak_clin AS T1 
LEFT JOIN TMP5 AS T2
ON T1.INDI_DSCM_NO = T2.INDI_DSCM_NO
;QUIT;

PROC SQL;
CREATE TABLE apoe_comment5_delirium_tmp2 AS SELECT
T1.*,T2.MDCARE_STRT_DT as inpatient_DT,
INPUT(T2.MDCARE_STRT_DT, YYMMDD8.) AS inpatient_DT_NUM,
case when inpatient_DT_delirium_NUM>0 then 1 
/*        when inpatient_DT_delirium_NUM="." then 0 */
		else 0
        end AS CBR_INF_YN
FROM apoe_comment5_delirium_tmp AS T1 
LEFT JOIN inpatient_all AS T2
ON T1.INDI_DSCM_NO = T2.INDI_DSCM_NO
;QUIT;

/*apoe_comment5_delirium_tmp3; only patients with admission*/
data apoe_comment5_delirium_tmp3; set apoe_comment5_delirium_tmp2; if inpatient_DT_NUM>=0;run;


PROC SQL;
CREATE TABLE TMP_washout AS SELECT
*
FROM KIM.T20_INOUT_HYPER_YN
WHERE HYPER_YAK_YN =1 and SUBSTR(MDCARE_STRT_DT,1,4) IN ("2002", "2003")
;QUIT;

proc sort data=TMP_washout out=TMP_washout_ndk nodupkey;by INDI_DSCM_NO;keep INDI_DSCM_NO, IN_OUT;run;

PROC SQL;
CREATE TABLE kim.apoe_comment5_delirium_washout AS SELECT
T1.*,
T2.INDI_DSCM_NO, T2.IN_OUT,
CASE WHEN inpatient_DT_delirium_NUM>=0 THEN inpatient_DT_delirium_NUM
		 else inpatient_DT_NUM
		 END AS CBR_INF_NUM 
FROM apoe_comment5_delirium_tmp3 AS T1 
LEFT JOIN TMP_washout_ndk AS T2
ON T1.INDI_DSCM_NO = T2.INDI_DSCM_NO
WHERE T2.IN_OUT=""
;QUIT;

PROC SQL;
CREATE TABLE KIM.apoe_comment5_c_cbrinf AS SELECT
*,
FLOOR((CBR_INF_NUM - BTH_NUM)/365.25) AS INF_AGE
FROM kim.apoe_comment5_delirium_washout
;QUIT;

DATA kim.apoe_comment5_delirium_washout; set KIM.apoe_comment5_c_cbrinf;
if APOE4=0 THEN DO;
    APOE4_2=0;
end;
else if APOE4=1 or APOE4=2 THEN DO;
    APOE4_2=1;
end; RUN;

PROC SQL;
CREATE TABLE TMP AS SELECT
T1.*,T2.MDCARE_STRT_DT as inpatient_first_DT
FROM KIM.apoe_comment5_c_cbrinf AS T1 
LEFT JOIN inpatient_first_all AS T2
ON T1.INDI_DSCM_NO = T2.INDI_DSCM_NO
;QUIT;

DATA KIM.apoe_comment5_c_cbrinf;set TMP; inpatient_first_DT_NUM=input(inpatient_first_DT, YYMMDD8.);run;

data delirium; set KIM.apoe_comment5_c_cbrinf;if inpatient_DT_delirium ^=.;delirium=1;keep INDI_DSCM_NO delirium;run;
proc sort data=delirium out=delirium_ndp nodupkey;by INDI_DSCM_NO;run;
/********deleium end********/

/********2.general anesthesia********/
/*apoe.general_anesthesia; codes of general_anesthesia*/
%inner_join(raw.t30, apoe.general_anesthesia, general_anesthesia_t30, MCARE_DIV_CD_ADJ)
/*admission in departments related to surgery*/
data t20_surgery; set raw.t20; if MCARE_SUBJ_CD IN ("05", "06", "07", "08", "10", "13", "15", "50");run;
%inner_join(t20_surgery, general_anesthesia_t30, general_anesthesia_t30_t20, CMN_KEY)
proc sort data=general_anesthesia_t30_t20 out=general_anesthesia_ndp nodupkey;by INDI_DSCM_NO;run;
data general_anesthesia_ndp2; set general_anesthesia_ndp; general_anesthesia=1;keep indi_dscm_no general_anesthesia;run;


/********3.Remove long-term care hospitals (convalescent or mental hospitals)********/
/*Kinds of hospitals*/
PROC SQL;
CREATE TABLE T20_INOUT_TMP AS SELECT
T1.*, T2.YOYANG_CLSFC_CD
FROM T20_INOUT AS T1 LEFT JOIN raw.inst AS T2
ON T1.MDCARE_SYM = T2.MDCARE_SYM and T1.STD_YYMM = T2.STD_YYYYMM
ORDER BY MDCARE_SYM, STD_YYYYMM
;QUIT;

proc sort data=T20_INOUT_TMP out=T20_INOUT_TMP_ndk nodupkey;by INDI_DSCM_NO;run;

/*Remove long-term care hospitals (convalescent or mental hospitals)*/
data T20_INOUT_TMP; set T20_INOUT_TMP; if YOYANG_CLSFC_CD ^=20 and YOYANG_CLSFC_CD ^=28; run;

/********4.number & days of hospitalization********/
data T20_IN;set T20_INOUT_TMP;if IN_OUT="admission";run;

/*remove hospitalizations in the same day*/
proc sort data=T20_IN out=T20_IN_ndp nodupkey;by INDI_DSCM_NO MDCARE_STRT_DT;run;
proc sort data=T20_IN_ndp out=T20_IN_ndp_temp nodupkey;by INDI_DSCM_NO;run;

data apoe.admission_T20_IN_ndp2;set T20_IN_ndp2;run;

proc sort data=apoe.admission_T20_IN_ndp2 out=admission_T20_IN_ndp nodupkey;by INDI_DSCM_NO;run;

/* The last admission index for calculating days of hospitalization*/
PROC SQL;
CREATE TABLE T20_IN_ndp_max AS SELECT
*, 
sum(VSHSP_DD_CNT) as VSHSP_DD_CNT_sum,
MONOTONIC() AS admission_last
FROM T20_IN_ndp
GROUP BY INDI_DSCM_NO
HAVING admission_last = MAX(admission_last)
ORDER BY INDI_DSCM_NO, MDCARE_STRT_DT
;QUIT;

/*First admission index*/
PROC SQL;
CREATE TABLE T20_IN_ndp_min AS SELECT
INDI_DSCM_NO, MDCARE_STRT_DT as first_admission_DT, input (MDCARE_STRT_DT, YYMMDD10.) as first_admission_DT_NUM,
MONOTONIC() AS admission_first
FROM T20_IN_ndp
GROUP BY INDI_DSCM_NO
HAVING admission_first = min(admission_first)
ORDER BY INDI_DSCM_NO, MDCARE_STRT_DT
;QUIT;

/*Number of hospitalization*/
PROC SQL;
CREATE TABLE T20_IN_TMP AS SELECT
T1.*, T2.admission_first, T2.first_admission_DT, T2.first_admission_DT_NUM,
T1.admission_last - T2.admission_first +1 as admission_num
FROM T20_IN_ndp_max AS T1 LEFT JOIN T20_IN_ndp_min AS T2
ON T1.INDI_DSCM_NO = T2.INDI_DSCM_NO
ORDER BY INDI_DSCM_NO
;QUIT;


/********5.add neuropsychiatric tests & factors for final analyses********/
/*kim.data190819_2_summary_t; neuropsychiatric tests by date*/
PROC SQL;
CREATE TABLE TMP_TTMP_clin AS SELECT
T1.*, T2.*
FROM kim.data190819_2_summary_t AS T1 LEFT JOIN kim.apoe_comment5_yak_clin AS T2
ON T1.PID = T2.PID
ORDER BY T1.PID, T1.date
;QUIT;


PROC SQL;
CREATE TABLE TMP_TTMP2 AS SELECT
T1.*, T2.admission_num, T2.VSHSP_DD_CNT_sum, T2.first_admission_DT, T2.first_admission_DT_NUM
FROM TMP_TTMP_clin AS T1 LEFT JOIN T20_IN_TMP AS T2
ON T1.INDI_DSCM_NO = T2.INDI_DSCM_NO
ORDER BY T1.PID, T1.date
;QUIT;

/*nonhospitalized patient; admission_day_sum 0*/
PROC SQL;
CREATE TABLE TMP_TTMP3 AS SELECT
*,
CASE WHEN admission_num ^=. THEN admission_num
		 ELSE 0 END AS admission_num_include_0,
CASE WHEN VSHSP_DD_CNT_sum ^=. THEN VSHSP_DD_CNT_sum
		 ELSE 0 END AS admission_day_sum
FROM TMP_TTMP2 
;QUIT;

/*add time*/
PROC SQL;
CREATE TABLE TTMP AS SELECT
*, MONOTONIC() AS INDEX
FROM TMP_TTMP3
GROUP BY PID
HAVING INDEX = MIN(INDEX)
ORDER BY PID,DATE
;QUIT; 

PROC SQL;
CREATE TABLE TMP_TTTMP AS SELECT
T1.*, T2.date AS BGN_DD,
input (T1.date, YYMMDD10.) as DATE_NUM,
input (T2.date, YYMMDD10.) as BGN_DD_NUM,
input(T2.mmse, 20.) as mmse_con_base,
input(T2.cdr, 20.) as cdr_con_base,
input(T2.cdrsb, 20.) as cdrsb_con_base,
input(T2.kiadl, 20.) as kiadl_con_base,
input(T2.SIADL_present, 20.) as SIADL_present_con_base,
input(T2.SIADL_potential, 20.) as SIADL_potential_con_base,
input(T1.edu_num, 20.) as edu_n,
input(T1.mmse, 20.) as mmse_con,
input(T1.cdr, 20.) as cdr_con,
input(T1.cdrsb, 20.) as cdrsb_con,
input(T1.kiadl, 20.) as kiadl_con,
input(T1.SIADL_present, 20.) as SIADL_present_con,
input(T1.SIADL_potential, 20.) as SIADL_potential_con
FROM TMP_TTMP3 AS T1 LEFT JOIN TTMP AS T2
ON T1.PID = T2.PID
ORDER BY T1.PID, T1.date
;QUIT;
                  
DATA APOE.addmision_final; set TMP_TTTMP; 
time=DATE_NUM-BGN_DD_NUM; 
baseline_age=FLOOR((BGN_DD_NUM - BTH_NUM)/365.25);
if admission_day_sum=0 THEN do;
	IN = 0;
END;
ELSE DO;
	IN=1; 
END;
run;

/*APOE.addmision_final; Data for analyses*/
data addmision_final_temp;set APOE.addmision_final; if sex^="";run;
proc sort data=addmision_final_temp out=addmision_final_temp_ndp nodupkey;by PID;run;
/*1,334*/

%inner_join_B_all(apoe.admission_t20_in_ndp2, addmision_final_temp_ndp, addmision_t20_in_ndp2_temp,INDI_DSCM_NO)
data addmision_t20_in_ndp2_temp2;set addmision_t20_in_ndp2_temp;if IN=1;run;
proc sort data=addmision_t20_in_ndp2_temp2 out=addmision_t20_in_ndp2_temp2_ndp nodupkey;by PID;run;
/*1,200*/

data T20_IN_ndp2; set addmision_t20_in_ndp2_temp2; 
	SICK_SYM1_trim4= substr(SICK_SYM1,1,4); 
	SICK_SYM1_trim3= substr(SICK_SYM1,1,3);
	SICK_SYM1_trim2= substr(SICK_SYM1,1,2);
	SICK_SYM1_trim1= substr(SICK_SYM1,1,1);
run;

/*time yr*/
data addmision_final_temp2;set addmision_final_temp; yr=time/365;drop time;run;
data addmision_final_temp3;set addmision_final_temp2; time=yr;drop yr;run;
proc sort data=addmision_final_temp3 out=addmision_final_temp3_ndp nodupkey;by PID;run;
/*1,334*/
%left_join_b_all(addmision_final_temp3, general_anesthesia_ndp2, apoe.addmision_final_surgery, INDI_DSCM_NO)
data apoe.addmision_final_surgery; set apoe.addmision_final_surgery; 
	if IN=1 and general_anesthesia=1 then IN_surgery=2;
	else if IN=1 and general_anesthesia=. then IN_surgery=1;
	else IN_surgery=0; run;
%left_join_b_all(apoe.addmision_final_surgery, delirium_ndp, apoe.addmision_final_delirium, INDI_DSCM_NO)
data apoe.addmision_final_delirium; set apoe.addmision_final_delirium; 
	if IN=1 and delirium=1 then IN_delirium=2;
	else if IN=1 and delirium=. then IN_delirium=1;
	else IN_delirium=0; run;


/********6.Final analysis********/
/*1. Admission or not*/
ods rtf file='/result_folder/Admission.rtf' style=minimal; option nodate;  /*SANSPRINTER bodytitle*/
%macro proc_mixed_base (SBP=, SBP_base=, addmision_final=);
title "&SBP &SBP_base model I";
proc mixed data= &addmision_final noclprint noinfo; /*noitprint noprofile*/
class pid sex_num (REF="0") IN (REF="0");
model &SBP=time IN sex_num/solution;
random int/subject=pid; 
run;
title "&SBP &SBP_base model II";
proc mixed data= &addmision_final noclprint noinfo; 
class pid sex_num (REF="0") IN (REF="0");
model &SBP=time IN sex_num apoe4 baseline_AGE &SBP_base /solution;
random int/subject=pid; 
run;
title "&SBP &SBP_base apoe4_summang vascular_burden model III";
proc mixed data= &addmision_final noclprint noinfo; 
class pid sex_num (REF="0") IN (REF="0");
model &SBP=time IN sex_num apoe4 baseline_AGE &SBP_base /solution;
random int/subject=pid; 
run;
%mend proc_mixed_base;

%proc_mixed_base(SBP=mmse_con, SBP_base=mmse_con_base, addmision_final=addmision_final_temp3)
%proc_mixed_base(SBP=cdr_con, SBP_base=cdr_con_base, addmision_final=addmision_final_temp3)
%proc_mixed_base(SBP=cdrsb_con, SBP_base=cdrsb_con_base, addmision_final=addmision_final_temp3)
%proc_mixed_base(SBP=KIADL_con, SBP_base=KIADL_con_base, addmision_final=addmision_final_temp3)
%proc_mixed_base(SBP=SIADL_present_con, SBP_base=SIADL_present_con_base, addmision_final=addmision_final_temp3)
%proc_mixed_base(SBP=SIADL_potential_con, SBP_base=SIADL_potential_con_base, addmision_final=addmision_final_temp3);
ODS graphics OFF; ods rtf close;

/*2. delirium & surgery*/
ods rtf file='/result_folder/admission_IN.rtf' style=minimal; option nodate; 
%macro proc_mixed_base (SBP=, SBP_base=, admission=, addmision_final=);
/*SBP; column name for neuropsychiatric test score*/
/*SBP_base; column name for the first neuropsychiatric test score*/
/*addmision_final; data file*/
title "&SBP &SBP_base &admission model I";
proc mixed data= &addmision_final noclprint noinfo; 
class pid &admission (REF="0");
model &SBP=time &admission baseline_AGE &SBP_base /solution;
random int/subject=pid; 
run;

title "&SBP &SBP_base &admission  Ix model I";
proc mixed data= &addmision_final noclprint noinfo; 
class pid &admission (REF="0");
model &SBP= time*&admission time &admission baseline_AGE &SBP_base /solution;
random int/subject=pid; 
run;

title "&SBP &SBP_base &admission  model II";
proc mixed data= &addmision_final noclprint noinfo; 
class pid htn (REF="0") dm (REF="0") sex_num (REF="0") &admission (REF="0");
model &SBP=time &admission sex_num htn dm baseline_AGE &SBP_base /solution;
random int/subject=pid; 
run;

title "&SBP SBP_base &admission  Ix model II";
proc mixed data= &addmision_final noclprint noinfo; 
class pid htn (REF="0") dm (REF="0") sex_num (REF="0") &admission (REF="0");
model &SBP= time*&admission time &admission sex_num htn dm baseline_AGE &SBP_base /solution;
random int/subject=pid; 
run;

title "&SBP &SBP_base &admission  model III";
proc mixed data= &addmision_final noclprint noinfo; 
class pid htn (REF="0") dm (REF="0") sex_num (REF="0") &admission (REF="0");
model &SBP=time &admission sex_num htn dm apoe4 edu_n vascular_burden baseline_AGE &SBP_base /solution;
random int/subject=pid; 
run;

title "&SBP &SBP_base &admission Ix model III";
proc mixed data= &addmision_final noclprint noinfo; 
class pid htn (REF="0") dm (REF="0") sex_num (REF="0") &admission (REF="0");
model &SBP= time*&admission time &admission sex_num htn dm apoe4 edu_n vascular_burden baseline_AGE &SBP_base /solution;
random int/subject=pid; 
run;

%mend proc_mixed_base;


%proc_mixed_base(SBP=mmse_con, SBP_base=mmse_con_base, admission=IN_delirium, addmision_final=apoe.addmision_final_delirium, covariance=cs)
%proc_mixed_base(SBP=cdr_con, SBP_base=cdr_con_base, admission=IN_delirium, addmision_final=apoe.addmision_final_delirium, covariance=cs)
%proc_mixed_base(SBP=cdrsb_con, SBP_base=cdrsb_con_base, admission=IN_delirium, addmision_final=apoe.addmision_final_delirium, covariance=cs)
%proc_mixed_base(SBP=KIADL_con, SBP_base=KIADL_con_base, admission=IN_delirium, addmision_final=apoe.addmision_final_delirium, covariance=cs)
%proc_mixed_base(SBP=SIADL_present_con, SBP_base=SIADL_present_con_base, admission=IN_delirium, addmision_final=apoe.addmision_final_delirium, covariance=cs)
%proc_mixed_base(SBP=SIADL_potential_con, SBP_base=SIADL_potential_con_base, admission=IN_delirium, addmision_final=apoe.addmision_final_delirium, covariance=cs)
ODS graphics OFF; ods rtf close;

%proc_mixed_base(SBP=mmse_con, SBP_base=mmse_con_base, admission=IN_surgery, addmision_final=apoe.addmision_final_surgery)
%proc_mixed_base(SBP=cdr_con, SBP_base=cdr_con_base, admission=IN_surgery, addmision_final=apoe.addmision_final_surgery)
%proc_mixed_base(SBP=cdrsb_con, SBP_base=cdrsb_con_base, admission=IN_surgery, addmision_final=apoe.addmision_final_surgery)
%proc_mixed_base(SBP=KIADL_con, SBP_base=KIADL_con_base, admission=IN_surgery, addmision_final=apoe.addmision_final_surgery)
%proc_mixed_base(SBP=SIADL_present_con, SBP_base=SIADL_present_con_base, admission=IN_surgery, addmision_final=apoe.addmision_final_surgery)
%proc_mixed_base(SBP=SIADL_potential_con, SBP_base=SIADL_potential_con_base, admission=IN_surgery, addmision_final=apoe.addmision_final_surgery)
ODS graphics OFF; ods rtf close;

/*3. Number of admission and total admission days*/
ods rtf file='/result_folder/admission_IN_num.rtf' style=minimal; option nodate; 
%macro proc_mixed_base (SBP=, SBP_base=, admission=, addmision_final=);
title "&SBP &SBP_base &admission model I";
proc mixed data= &addmision_final noclprint noinfo; 
class pid ;
model &SBP=time &admission baseline_AGE &SBP_base /solution;
random int/subject=pid; 
run;

title "&SBP &SBP_base &admission  Ix model I";
proc mixed data= &addmision_final noclprint noinfo; 
class pid ;
model &SBP= time*&admission time &admission baseline_AGE &SBP_base /solution;
random int/subject=pid; 
run;

title "&SBP &SBP_base &admission  model II";
proc mixed data= &addmision_final noclprint noinfo; 
class pid htn (REF="0") dm (REF="0") sex_num (REF="0") ;
model &SBP=time &admission sex_num htn dm baseline_AGE &SBP_base /solution;
random int/subject=pid; 
run;

title "&SBP &SBP_base &admission  Ix modelII";
proc mixed data= &addmision_final noclprint noinfo; 
class pid htn (REF="0") dm (REF="0") sex_num (REF="0") ;
model &SBP= time*&admission time &admission sex_num htn dm baseline_AGE &SBP_base /solution;
random int/subject=pid; 
run;

title "&SBP &SBP_base &admission  model III";
proc mixed data= &addmision_final noclprint noinfo; 
class pid htn (REF="0") dm (REF="0") sex_num (REF="0") ;
model &SBP=time &admission sex_num htn dm apoe4 edu_n vascular_burden baseline_AGE &SBP_base /solution;
random int/subject=pid; 
run;

title "&SBP &SBP_base &admission Ix model III";
proc mixed data= &addmision_final noclprint noinfo; 
class pid htn (REF="0") dm (REF="0") sex_num (REF="0") ;
model &SBP= time*&admission time &admission sex_num htn dm apoe4 edu_n vascular_burden baseline_AGE &SBP_base /solution;
random int/subject=pid; 
run;

%mend proc_mixed_base;
%proc_mixed_base(SBP=mmse_con, SBP_base=mmse_con_base, admission=admission_num_include_0, addmision_final=addmision_final_temp3)
%proc_mixed_base(SBP=cdr_con, SBP_base=cdr_con_base, admission=admission_num_include_0, addmision_final=addmision_final_temp3)
%proc_mixed_base(SBP=cdrsb_con, SBP_base=cdrsb_con_base, admission=admission_num_include_0, addmision_final=addmision_final_temp3)
%proc_mixed_base(SBP=KIADL_con, SBP_base=KIADL_con_base, admission=admission_num_include_0, addmision_final=addmision_final_temp3)
%proc_mixed_base(SBP=SIADL_present_con, SBP_base=SIADL_present_con_base, admission=admission_num_include_0, addmision_final=addmision_final_temp3)
%proc_mixed_base(SBP=SIADL_potential_con, SBP_base=SIADL_potential_con_base, admission=admission_num_include_0, addmision_final=addmision_final_temp3)

%proc_mixed_base(SBP=mmse_con, SBP_base=mmse_con_base, admission=admission_day_sum, addmision_final=addmision_final_temp3)
%proc_mixed_base(SBP=cdr_con, SBP_base=cdr_con_base, admission=admission_day_sum, addmision_final=addmision_final_temp3)
%proc_mixed_base(SBP=cdrsb_con, SBP_base=cdrsb_con_base, admission=admission_day_sum, addmision_final=addmision_final_temp3)
%proc_mixed_base(SBP=KIADL_con, SBP_base=KIADL_con_base, admission=admission_day_sum, addmision_final=addmision_final_temp3)
%proc_mixed_base(SBP=SIADL_present_con, SBP_base=SIADL_present_con_base, admission=admission_day_sum, addmision_final=addmision_final_temp3)
%proc_mixed_base(SBP=SIADL_potential_con, SBP_base=SIADL_potential_con_base, admission=admission_day_sum, addmision_final=addmision_final_temp3)
ODS graphics OFF; ods rtf close;

/*4. spaggetti plots*/
/*spaggetti plot1*/
proc sgplot data=addmision_final_temp;
 title 'CDR SB by Addmission group';
 series x=time y=cdrsb_con / group=PID grouplc=IN name='grouping';
 keylegend 'grouping' / type=linecolor;
 run;

 /*spaggetti plot2 by day*/
proc sgpaneel data=addmision_final_temp noautolegend;
panelby IN;
REG x=time y=cdrsb_con / group=PID nomarkers lineattrs = (color = gray pattern=1 thickness=1);
REG x=time y=cdrsb_con / nomarkers lineattrs = (color = red pattern=1 thickness=3);
 run;

 /*spaggetti plot3 by yr*/
  filename svgout '/result_folder/';
 goptions reset=all device=svg hsize=5.75in vsize=4.5in gsfname=svgout;
 ods _all_ close;
 ods html path=svgout file='sgplot_lines_bygroup.htm';
 title h=2 'CDRSB by time';
 axis1 label=none major=none minor=none;
proc sgpaneel data=apoe.addmision_final_delirium noautolegend;
panelby IN_delirium;
REG x=time y=cdrsb_con / group=PID nomarkers lineattrs = (color = gray pattern=1 thickness=1);
REG x=time y=cdrsb_con / nomarkers lineattrs = (color = red pattern=1 thickness=3);
 run;
 quit;
 ods html close;

 /*spaggetti group line*/
 filename svgout '/result_folder/';
 goptions reset=all device=svg hsize=5.75in vsize=4.5in gsfname=svgout;
 ods _all_ close;
 ods html path=svgout file='sgplot_avglines_bygroup.htm';
 title h=2 'CDRSB by time';
 axis1 label=none major=none minor=none;
 proc sgplot data=addmision_final_temp3;
 reg x=time y=cdrsb_con / group=IN; run;
 quit;
 ods html close;
