# Supplementary material for: The effect of all-cause hospitalization on cognitive decline in older adults: a longitudinal study using databases of the National Health Insurance Service and the memory clinics of a self-run hospital
Source: BMC Geriatr. 2023 Feb 1;23:61. doi: 10.1186/s12877-022-03701-4 (PMC9890792; doi:10.1186/s12877-022-03701-4)
Supplement: Supplementary file 3 — Additional file 3. R codes for the statistical analyses are provided (The R Project for Statistical Computing; https://www.R-project.org/). [file 12877_2022_3701_MOESM3_ESM.r]

library(openxlsx)
library (moonBook)
addmision=read.xlsx(paste(data_dir, "data/","addmision_final.xlsx", sep=""), sheet=1, startRow=1, colNames = T) 
addmision$APOE4_2=addmision$APOE4
addmision$APOE4_2[addmision$APOE4_2==2]=1
addmision$IN_OUT = as.factor(addmision$IN)
addmision$APOE4 = as.factor(addmision$APOE4)
addmision$APOE4_2 = as.factor(addmision$APOE4_2)
mmse_con_base<-addmision[addmision$mmse_con_base!=0,]
out=mytable(IN_OUT~baseline_age+sex+edu_n+APOE4+APOE2+HTN+DM+vascular_burden+cdr_con_base+cdrsb_con_base+kiadl_con_base+SIADL_present_con_base+SIADL_potential_con_base+mmse_con_base, addmision)
mycsv(out,file=paste(data_dir,"results/","admission_demo.csv", sep=""))
